# Supplementary material for: Environmental Sampling Methods for Detection of Salmonella Infections in Laying Hens: A Systematic Review and Meta-Analysis
Source: Microorganisms. 2023 Aug 17;11(8):2100. doi: 10.3390/microorganisms11082100 (PMC10459801; doi:10.3390/microorganisms11082100)
Supplement: Supplementary file 1 [file microorganisms-11-02100-s001.zip]

Archive with 3 entries (2 files):
- microorganisms-2517717-supplementary/
- microorganisms-2517717-supplementary/230814 REVISED Supplementary_Materials_Tables_S2_S3_S4_S5.xlsx
- microorganisms-2517717-supplementary/SM_Table_S1.pdf
