# Supplementary material for: Environmental Sampling Methods for Detection of Salmonella Infections in Laying Hens: A Systematic Review and Meta-Analysis
Source: Microorganisms. 2023 Aug 17;11(8):2100. doi: 10.3390/microorganisms11082100 (PMC10459801; doi:10.3390/microorganisms11082100)
Supplement: Supplementary file 1 [file microorganisms-11-02100-s001.zip › microorganisms-2517717-supplementary/230814 REVISED Supplementary_Materials_Tables_S2_S3_S4_S5.xlsx]

## Sheet: Table S2
Table S2: Overview of the environmental sampling matrices (including subgroups) reported in the eligible publications (data extracted from 87 publications) to detect Salmonella in laying hens.
Source of samples	Explanation of source of samples	Number of publications
Faecal material		69
	Faeces pooled
	Boot swabs/Litter/Overshoes
	Swabs from Faeces/Litter
	Swabs/sponge from manure belt/scraper
	Sponge from faeces
	not specified
Dust		43
	Pooled
	Swabs
	Drag swabs
	Songe swabs
	Mixed sample
	Shoe cover
	Nurse caps
	not specified
Nest boxes		15
	Drag swabs
	Swabs
	Straw samples
	Not clear
Feed		26
Water		22
	Drain after washing eggs
	Drinking water
	Flush water
	From inside sheds
	Paddock pooled water
	Tank water
	Unmedicated water
	Water from each hen battery line dispenser
	Not clear
Poultry house equipment		37
	Egg belts
	Feeders
	Drinkers
	Fans
	Air inlets/outlets
	Egg belts chutes
	Egg collectors
	Egg elevators
	Egg escalators
	Egg handling equipment
	Egg rollouts
	Elevators swabs
	Feed motors
	Heaters, pipes, ledgers
	Mangers
	Pen wire
	Scrappers swabs
	Spiral auger surface swabs
	System wire
	Trough swabs
Pest		21
	Rodents: mouse or rat (faeces, or organs, or traps)
	Insects: flies (bulked or tapes); mealworms; darkling beetles
	Wildlife faeces
	Arthropods
	Red mites
Poultry house areas		21
	Cages
	Walls
	Floors
	Bird area
	Egg collection area
	Forage area
	Lobby within barn
	Packhouse egg contact surfaces
	Perches
	Ramp
	Scratch pad
	Tiers swabs
	Walkways
	Wooden areas
	Workroom
Environmental	not further specified	15
Other		6
	Air
	Drag swabs row of hens
	Feathers
	Free range grass
	Paddock soil
	Paddock swab

## Sheet: Table S3
Table S3. Results of the logistic regression model to compare the proportion of Salmonella positive samples depending on the sampling matrix, with boot swabs samples in a non-cage housing system as reference. Data originate from 8 publications.
Fixed effects/ Explanatory variables	Estimate	Standard error	OR	95% CI	p value
Reference (Boot swabs and Non-cage housing system)	0.674391	0.17189	1.95
Pooled faeces	-0.333999	0.192099	0.72	0.49-1.04	0.0821
Dust	-0.601039	0.186862	0.55	0.38-0.79	0.0013
Other	-0.345556	0.251687	0.71	0.43-1.16	0.1698
Cage	-0.032165	0.438783	0.97	0.41-2.29	0.9416
Hens prevalence	0.014887	0.002652	1.01	1.01-1.02	<0.001
matrix Pooled feaces : System Cage	-0.101556	0.448291	0.9	0.38-2.18	0.8208
matrix Dust : System Cage	0.427432	0.453113	1.53	0.63-3.73	0.3455
matrix Other : System Cage	-0.046288	0.474926	0.95	0.38-2.42	0.9224
Random effects	Coefficient
Study	0.24
Study:Farm/flock	0.12

## Sheet: Table S4
Table S4. Results of pairwise comparison of the proportion of Salmonella positive samples between the sampling matrix. The comparison is based on the logistic regression model summarised in Table S3.
Housing system	Matrices pairwise compared	Odds Ratio (OR)	SE	p value*
Non-cage	Boot swabs / Pooled faeces	1.397	0.2683	0.0821
	Boot swabs / Dust	1.824	0.3408	0.0013
	Boot swabs / Other	1.413	0.3556	0.1698
	Pooled faeces / Dust	1.306	0.1707	0.041
	Pooled faeces / Other	1.012	0.2859	0.9674
	Dust / Other	0.775	0.2161	0.3599
Cage	Boot swabs / Pooled faeces	1.546	0.6347	0.2888
	Boot swabs / Dust	1.19	0.4954	0.6767
	Boot swabs / Other	1.48	0.5976	0.3319
	Pooled faeces / Dust	0.77	0.0645	0.0018
	Pooled faeces / Other	0.957	0.0955	0.6612
	Dust / Other	1.244	0.1511	0.0724
* p value is not adjusted for multiple comparision

## Sheet: Table S5
Table S5: Selective solid media used in 80 publications for isolation of Salmonella from selective enriched cultures
According to the ISO 6579-2002 and ISO 6579-1:2017 procedure, from the selective enriched cultures, two selective solid media had to be inoculated. The first isolation medium is Xylose Lysine Deoxycholate (XLD) agar. The second isolation medium is chosen by the testing laboratory.
Selective solid media (n=17)	Total1	Total (XLD)2
BBL CHROMagar™ Salmonella (BBL)	2	1
Brilliant Green agar (BGA)	29	11
Brilliant Green Sulfa Agar (BGSA)	3	0
Bismuth Sulphite Agar (BS)	5	2
BrillianceTM Salmonella Agar (BSA)	7	6
Desoxycholate Citrate Agar (DCA)	1	0
Desoxychocolate Hydrogen Sulfide Lactose Agar (DHSLA)	5	1
EF-18 Agar	1	0
ES Salmonella Agar II (ESSA)	1	0
Hektoen Enteric agar (HE)	9	5
MacConkey Agar (MCA)	12	7
Modified Lysine Iron Agar (MILIA)	1	0
RambachTM Agar (RA)	18	5
Salmonella Differential Agar (SDA)	1	0
Salmonella Shigella Agar (SS)	3	2
Xylose Lysine Deoxycholate Agar (XLD)	34	34
Xylose Lysine Tergitol 4 Agar (XLT4)	21	1
1Total of selective solid media used in 80 publications.
2Total of selective solid media used in 80 publications where XLD is the first selective solid medium.
Selective solid media used in 80 publications for isolation of Salmonella from selective enriched cultures.
Publication	Selective solid medium
	BBL	BGA	BGSA	BS	BSA	DCA	DHSLA	EF-18	ESSA	HE	MCA	MILIA	RA	SDA	SS	XLD	XLT4	No medium described	No second medium to XLD
Adesiyun 2014		1														1
Agunos 2021		1									1						1
Aimey 2013											1					1
Andoh 2016																1			1
Arnold 2011													1
Arnold 2013													1
Arnold 2010													1			1
Bouzidi 2012										1						1
Carrique-Mas, Breslin, Snow 2008													1			1
Carrique-Mas, Breslin, Sayers 2008													1
Castellan 2004		1															1
Charlton 2005		1															1
Chousalkar 2016					1											1
Crabb 2019																1			1
Davies 2001													1
Davies, Breslin 2003													1
Davies, Liebana 2003													1
Davies, Breslin 2003													1
Davies 2004													1
Davison 1995										1	1					1
Davison 1999										1	1					1
Denagamage 2016		1															1
Dewaele 2012	1															1
Diker 2020																1			1
Fagbamila 2017				1	1											1
Garber 2003		1	1														1
Garcia 2021		1															1
Gole, Sexton 2014					1											1
Gole, Torok 2014					1											1
Gole 2017					1											1
Hague 2021																1			1
Hao 2013		1														1
Hasan 2021		1									1				1	1
Henzler 1992		1															1
Henzler 1994		1															1
Henzler 1998		1														1
Huneau-Salaun 2009													1
Im 2015				1												1
Jones 1995				1						1	1
Jones 2012		1															1
Jones 2015			1														1
Jones 2016			1														1
Jouy 2005	1									1			1				1
Kinde 1996		1									1						1
Kinde 2005		1															1
Kingsbury 2019																		1
Leon-Velarde 2004		1
Li 2018																		1
Mahe 2008																		1
Matsumoto 2001		1					1
McWhorter 2020					1
Moraes 2016		1								1							1
Murakami 2000							1								1	1
Murase 2001							1
Mutalib 1992		1															1
Pieskus		1								1			1			1
Poppe 1991											1
Rodriguez 2014											1		1			1	1
Sow 2007													1			1
Salazar 2019											1					1
Saravanan 2015		1				1					1			1
Sasaki 2012							1		1
Sasipreeyajan 1996																		1
Schultz 2011		1														1
Sharma 2018					1											1
Sharma 2021															1
Sheldon 2006												1
Shirota 2012							1
Sodagari 2020		1														1
Soria 2017								1									1
St. Amand 2017													1				1
Sylejmani 2016										1						1
Van Hoorebeke 2009		1														1
Van Hoorebeke 2010		1														1
Wales 2006a													1
Wales 2006b													1
Wallner-Pendleton 2014		1		1						1							1
White 1997		1									1					1
Yamane 2000		1														1
Zhang 2006		1		1													1
Total of selective solid media	2	29	3	5	7	1	5	1	1	9	12	1	18	1	3	34	21	4	4
Total of selective solid media where XLD is the first	1	11	0	2	6	0	1	0	0	5	7	0	5	0	2	34	1	0	4
